# Supplementary material for: Molded Part Warpage Optimization Using Inverse Contouring Method
Source: Polymers (Basel). 2025 Aug 22;17(17):2278. doi: 10.3390/polym17172278 (PMC12431507; doi:10.3390/polym17172278)
Supplement: Supplementary file 1 [file polymers-17-02278-s001.zip]

Archive with 1 entries (1 files):
- polymers-3783176-supplementary.pdf
